# Supplementary material for: Insights into the molecular triggers of parosmia based on gas chromatography olfactometry
Source: Commun Med (Lond). 2022 May 24;2:58. doi: 10.1038/s43856-022-00112-9 (PMC9130211; doi:10.1038/s43856-022-00112-9)
Supplement: Supplementary file 3 — Supplementary Data 1 [file 43856_2022_112_MOESM3_ESM.csv]

Molecular triggers of symptoms of parosmia and insights into the underlying mechanism, Parker, Kelly, Gane
Supplementary Table 2 Confirmation of Identity of Molecular Triggers of Parosmia
Descriptors	Compound	DB5 Column		Wax Column		Found in coffee	Parosmicd	Parosmice
from GC-Oa		LRI	confirmation of identityb	LRI GC-O	confirmation of identityb	by GC-Oc	Authentic	Wax
		GC-O
butter| toffee	2,3-butanedione (X4)	600	LRI,O,MS	976	lri,O,MS	abcdfjk
weed | marijuana	3-methyl-2-butene-1-thiol (T3)	820	LRI,O	1110	lri,O	abe	y
meat | gravy	2-methyl-3-furanthiol (T2)	865	LRI,O,MS	1334	lri,O,MS	abce	y	y
coffee, toast | chicken crisps	2-furanmethanethiol (T1)	910	LRI,O,MS	1450	lri,O	abcdefj	y	y
cats pee fruity | unknown	3-mercapto-3-methylbutanol (T4)	943	LRI,O,MS			fg	y	y
cats pee | cats pee	Unknown LRI 981 (X3)	981	LRI,O
biscuit (with veg) | crisps	trimethylpyrazine (P4)	1007	LRI,O,MS			ajk		y
cats pee | blackcurrant	3-mercapto-3-methylbutyl formate (T5)	1024	lri,O,ms	1539	lri,O,MS	abcdefgj		y
bell pepper | coffee remains	2-ethyl-3-methoxypyrazine (M1)	1055	LRI,O,MS	1444	lri,O	a	y
earthy | green, cereal, burnt	2-ethyl-3,6-dimethylpyrazine (P1)	1081	LRI,O,MS	1476	lri,O, MS	chjk	y
dogfood, earthy | mouldy mop	2-ethyl-3,5-dimethylpyrazine (P3)	1088	LRI,O,MS	1487	lri,O,MS	abcdefj	y
smoke clove | smoky bacon crisps	2-methoxyphenol (guaiacol) (X2)	1091	LRI,O,MS	1893	lri,O,ms	abcdefhjk
veg, green | peeled potato	2-isopropyl-3-methoxypyrazine (M3)	1097	LRI,O	1444	lri,O	acgj
celery, spicy, curry, maple	3-hydroxy-4,5-dimethylfuran-2(5H)-one (sotolone) (X1)	1111	LRI,O,MS	2257	lri,O,ms	acdij
earthy | woody	2,3-diethyl-5-methylpyrazine (P2)	1159	LRI,O,MS			abcdefj	y
faecal, meat, gravy | cooking	2-methyl-3-furyl methyl disulfide (D2)	1175	LRI,O	1694	lri,O,ms		y	y
bell pepper | stem	2-isobutyl-3-methoxypyrazine (M2)	1184	LRI,O			abcdj	y	y
bad coffee | chicken crisps	2-furanmethyl methyl disulfide (D1)	1214	LRI,O,MS	1839	lri,O,MS	j	y	y
Compounds identified as triggers sorted according linear retention index (LRI). aDescriptors from two expert assessors, each separated by a | bLRI=LRI of compound matches LRI of authentic standard, lri=matches that found in literature, MS=mass spectrum of compound matches that of authentic compound, ms=matches that of library spectrum, O=odour matches reference or published descriptor, cReference…
