# Supplementary material for: Insights into the molecular triggers of parosmia based on gas chromatography olfactometry
Source: Commun Med (Lond). 2022 May 24;2:58. doi: 10.1038/s43856-022-00112-9 (PMC9130211; doi:10.1038/s43856-022-00112-9)
Supplement: Supplementary file 4 — Supplementary Data 2 [file 43856_2022_112_MOESM4_ESM.csv]

Pre-screening questionnaire
Status	Age	Onset	Nasal	Taste of food	Odours	TDI	#GCO	#Triggers
		of parosmia	patency	differenta	unpleasantb	scorec	aromasd	detectede
Participants with parosmia
Pre-COVID-19	60-64	3-12 months	always	always	often	36	32	9
Pre-COVID-19	60-64	>2 years	always	always	rarely	35	52	2
Pre-COVID-19	55-59	1-2 years	sometimes	often	often	35	22	9
Pre-COVID-19	50-54	3-12 months	always	always	always	32	9	3
Pre-COVID-19	50-54	3-12 months	always	rarely	often	31	18	13
Pre-COVID-19	50-54	3-12 months	always	often	always	31	25	13
Pre-COVID-19	70-74	>2 years	always	often	often	30	22	4
Pre-COVID-19	50-54	1-2 years	always	always	often	29	25	4
Pre-COVID-19	45-49	>2 years	always	often	often	26	16	6
Pre-COVID-19	60-64	1-2 years	always	always	often	26	22	7
Pre-COVID-19	30-34	3-12 months	always	often	often	26	22	8
Pre-COVID-19	60-64	3-12 months	sometimes	often	often	22	13	10
Pre-COVID-19	60-64	3-12 months	always	always	never	22	0	0
Pre-COVID-19	65-69	>2 years	always	often	never	10	0	0
Mean (Pre-COVID-19)	56.4					27.9	19.9	6.3
Standard deviation (Pre-COVID-19)	9.6					6.8	13.1	4.3
Post-COVID-19	45-49	3-6 months	sometimes	often	often	38	25	9
Post-COVID-19	60-64	< 3 months	always	often	often	37	45	2
Post-COVID-19	25-29	< 3 months	always	often	often	36	33	11
Post-COVID-19	40-44	3-6 months	always	often	often	32	10	6
Post-COVID-19	25-29	3-6 months	always	often	often	29	12	12
Post-COVID-19	45-49	< 3 months	always	always	always	29	28	8
Post-COVID-19	50-54	3-6 months	always	always	often	28	17	9
Post-COVID-19	25-29	< 3 months	sometimes	often	often	27	20	5
Post-COVID-19	18-24	3-6 months	always	always	rarely	27	24	8
Pre-screening questionnaire
Status	Age	Onset	Nasal	Taste of food	Odours	TDI	Status	Age
		of parosmia	patency	differenta	unpleasantb	scorec
Post-COVID-19	50-54	< 3 months	always	often	often	25	12	7
Post-COVID-19	35-39	3-6 months	always	always	always	24	22	6
Post-COVID-19	25-29	3-6 months	always	always	often	24	7	3
Post-COVID-19	40-44	3-6 months	always	often	often	23	8	4
Post-COVID-19	30-34	3-6 months	always	always	often	19	10	7
Post-COVID-19	25-29	< 3 months	always	often	often	15	5	1
Mean (Post-COVID-19)	37					27.5	18.5	6.5
Standard deviation (Post-COVID-19)	12.2					6.4	11.2	3.2
Participants without parosmia
Without parosmia	55-59					44	53
Without parosmia	40-44					44	33
Without parosmia	18-24					43	54
Without parosmia	35-39					42	44
Without parosmia	55-59					38	54
Without parosmia	60-64					40	53
Without parosmia	50-54					40	47
Without parosmia	70-74					40	27
Without parosmia	50-54					38	52
Without parosmia	18-24					37	28
Without parosmia	55-59					35	34
Without parosmia	45-49					34	35
Without parosmia	60-64					30	11
Without parosmia	50-54					29	21
Without parosmia	45-49					25	14
Mean (non-parosmic)	49					37.3	37.3
Standard deviation (non-parosmic)	13.2					5.7	5.7
